# Supplementary material for: Polyaniline/Ti3C2 MXene Composites with Artificial 3D Biomimetic Surface Structure of Natural Macaw Feather Applied for Anticorrosion Coatings
Source: Biomimetics (Basel). 2025 Jul 15;10(7):465. doi: 10.3390/biomimetics10070465 (PMC12292397; doi:10.3390/biomimetics10070465)
Supplement: Supplementary file 1 [file biomimetics-10-00465-s001.zip]

Archive with 1 entries (1 files):
- biomimetics-3661933-supplementary.pdf
